# Supplementary material for: The Effect of Systemic Parameters and Baseline Characteristics in Short-Term Response Analysis with Intravitreal Ranibizumab in Treatment-Naive Patients with Neovascular Age-Related Macular Degeneration
Source: Pharmaceutics. 2024 Jan 13;16(1):105. doi: 10.3390/pharmaceutics16010105 (PMC10818382; doi:10.3390/pharmaceutics16010105)
Supplement: Supplementary file 1 [file pharmaceutics-16-00105-s001.zip]

Archive with 1 entries (1 files):
- pharmaceutics-2771479-supplementary.pdf
